# Supplementary material for: Temporal Factors Modulate Haloperidol-Induced Conditioned Catalepsy
Source: Front Behav Neurosci. 2021 Jul 2;15:713512. doi: 10.3389/fnbeh.2021.713512 (PMC8283013; doi:10.3389/fnbeh.2021.713512)
Supplement: Supplementary file 1 [file Table_1.XLSX]

## Sheet: Hoja1
Rat	Weight	Group	Conditioning	Exposure	Baseline	Conditioning1	Conditioning2	Conditioning3	Conditioning4	Test	MeanConditioning
1	342	1	1	1	1.2	3.7	1.1	2.8	50.8	60	14.6
2	321	1	1	1	1.34	5.8	1	21.6	21.9	51.3	12.58
3	312	1	1	1	0.6	1.7	9	14.2	39	60	15.98
4	378	1	1	1	0.8	0.1	15.9	29.6	60	41.8	26.4
5	329	1	1	1	0.7	0.7	60	21.2	27.8	18.3	27.43
6	384	1	1	1	0.7	2.7	0.7	3.6	33.1	13.5	10.03
7	329	1	1	1	0.5	2.4	23.2	60	60	28	36.4
8	370	1	1	1	0.7	0.6	0.6	60	60	21.8	30.3
9	354	2	0	1	0.2	1.3	3.3	7.4	9.4	10.4	5.35
10	406	2	0	1	0.8	0.6	0.8	0.7	1.8	1	0.97
11	387	2	0	1	0.3	0.5	1.4	6.8	10.1	3.2	4.7
12	343	2	0	1	1.16	2.4	10.6	2	3.6	0.9	4.65
13	351	2	0	1	3.1	0.7	0.9	5.2	16.1	6.8	5.73
14	359	2	0	1	1.9	1	1.8	4.7	2.3	2.8	2.45
15	367	2	0	1	1.7	1.5	6	10.8	3.4	17.8	5.43
16	363	2	0	1	0.8	1.3	11	5.1	3.1	1.1	5.13
17	300	3	1	2	2.72	0.06	28.65	17.66	60	3.06	26.59
18	350	3	1	2	0.17	2.72	1.09	21.27	28.05	9.36	13.28
19	345	3	1	2	3.52	4	22.18	31.77	42.93	31.66	25.22
20	408	3	1	2	0.41	6.94	0.86	8.95	11.53	20.58	7.07
21	390	3	1	2	1.16	15.38	1.61	17.54	19.62	14.13	13.54
22	410	3	1	2	0.7	9.75	5.85	20	31.41	8.3	16.75
23	332	3	1	2	1.75	0.53	7.5	47.36	21.09	12.36	19.12
24	308	3	1	2	1.85	1.29	15	12.09	9.31	19.37	9.42
25	364	4	0	2	1.07	5.27	0.57	0.7	0.65	0.42	1.8
26	316	4	0	2	0.94	2.48	0.26	0.27	0.93	0.25	0.99
27	450	4	0	2	1.07	0.67	0.84	0.93	2.52	0.56	1.24
28	400	4	0	2	0.14	0.65	0.37	1.33	3.79	3.49	1.54
29	347	4	0	2	0.59	0.38	0.84	1.36	2.51	3.6	1.27
30	334	4	0	2	2.3	0.08	0.25	0.07	0.54	0.48	0.24
31	316	4	0	2	2.01	2.83	1.04	4.44	11.78	0.23	5.02
32	360	4	0	2	0.07	0.36	1.01	2.6	0.41	3.09	1.1
		Codes:
		Group:	1 = "Paired /1 hr"
			2 = "Unpaired / 1 hr"
			3 = "Paired / 1 m"
			3 = "Unpaired / 1 m"
		Conditioning:	0 = "unpaired"
			1 = "paired"
		Exposure	1 = "1 hr"
			2 = "1 m"
