# Supplementary material for: Temporal Factors Modulate Haloperidol-Induced Conditioned Catalepsy
Source: Front Behav Neurosci. 2021 Jul 2;15:713512. doi: 10.3389/fnbeh.2021.713512 (PMC8283013; doi:10.3389/fnbeh.2021.713512)
Supplement: Supplementary file 2 [file Table_2.XLSX]

## Sheet: Hoja1
Sujetos	Weight	ISI	Conditioning	Group	Baseline	Conditioning1	Conditioning2	Conditioning3	Conditioning4	Test1	Test2	Test3	MeanTest
1	312	1	1	1	2.41	0.79	0	0.99	2.53	3.5	1.74	1.11	2.12
2	382	1	1	1	1.44	0.83	0.5	0.6	0.94	1.2	0.86	0.2	0.75
3	391	1	1	1	1.13	0.72	1.9	1.56	5.55	1.8	3.35	3.98	3.04
4	356	1	1	1	2.09	0.5	0.27	0.58	1.4	1.4	4.15	4.79	3.45
5	345	2	1	2	4.56	1.7	1.56	2.23	3.53	2.23	2.6	1.39	2.07
6	408	2	1	2	0.32	1.89	0.44	0.58	0.26	0.8	1	1.51	1.1
7	417	2	1	2	0.65	0.85	0.7	2.59	4.42	2.64	1.24	1.62	1.83
8	376	2	1	2	13.7	2.86	2.74	1.53	4.32	5.97	1.42	1.88	3.09
9	345	1	2	3	8.08	4.64	1.27	60	60	60	54.66	60	58.22
10	332	1	2	3	0.98	4.31	1.48	21.32	31	7.6	9.41	1.54	6.18
11	381	1	2	3	1.82	0.58	1.43	45.94	60	60	60	60	60
12	324	1	2	3	1.17	0	0.89	9.39	60	19.47	23.06	11.48	18
13	347	2	2	4	1.35	5.37	0.59	1.26	1.26	3.24	4.38	1.35	2.99
14	350	2	2	4	0.44	1	0.61	3.17	13.14	1.42	1.15	1.22	1.26
15	304	2	2	4	1.99	1.37	0.56	12.5	29.31	58.67	13.58	12.51	28.25
16	361	2	2	4	0.59	1.64	12.3	28.28	60	37.1	12.8	9.28	19.73
17	328	1	1	1	0.77	0.48	0.76	0.77	0.32	0.35	0.61	3.41	1.46
18	337	1	1	1	1.01	1.82	0.78	0.72	1.03	0.72	0.51	0.71	0.65
19	372	1	1	1	0.6	0.3	5.46	6.94	12.98	1.75	1.26	1.25	1.42
20	329	1	1	1	2.46	0.74	0.56	1.07	0.94	0.67	0	1.22	0.63
21	308	2	1	2	1.1	0.46	0.31	0.37	6.47	0.63	1.57	1.18	1.13
22	336	2	1	2	0.58	0.74	0.36	0.6	0.62	0.88	0.2	2.15	1.08
23	369	2	1	2	0.47	0.9	1.83	1.14	0.72	0.68	1.71	1.15	1.18
24	317	2	1	2	1.87	1.7	0.47	0.21	0	0.66	0	10.7	3.79
25	350	1	2	3	1.77	3.36	0.94	0.78	0.7	60	43.36	28.79	44.05
26	334	1	2	3	0	1.07	0.79	0.99	60	9.45	23.9	21.45	18.27
27	328	1	2	3	1.25	0.45	1.2	1.05	0	0.91	0.13	3.16	1.4
28	311	1	2	3	0	2.28	24.27	28.18	60	37.59	31.41	28.12	32.37
29	306	2	2	4	5.26	0.7	3.22	60	6.65	60	21.18	3.12	28.1
30	378	2	2	4	1.35	2.68	60	60	5.18	2.76	1.68	0.14	1.53
31	356	2	2	4	0.63	1.39	43.58	8.52	60	60	32.26	3.21	31.82
32	370	2	2	4	0.95	0.98	1.56	58.29	60	1.1	1.19	0.75	1.01
		Codes:
		ISI	1 = 20 min
			2 = 90 min
		Conditioning:	1 = "unpaired"
			2 = "paired"
		Group:	1 = Unpaired20
			2 = Unpaired90
			3 = Paired20
			3 = Paired20
